# Supplementary material for: Inhibition of the medial amygdala disrupts escalated aggression in lactating female mice after repeated exposure to male intruders
Source: Commun Biol. 2022 Sep 16;5:980. doi: 10.1038/s42003-022-03928-2 (PMC9481530; doi:10.1038/s42003-022-03928-2)
Supplement: Supplementary file 3 — Supplementary Data 1 [file 42003_2022_3928_MOESM3_ESM.xlsx]

## Sheet: Figure 2
Subject Name	Total duration of attacks (Seconds)			Latency to attack (Seconds)			Time spent in anogenital investigations (Seconds)			Time spent in body investigations (Seconds)
	PPD4	PPD5	PPD6	PPD4	PPD5	PPD6	PPD4	PPD5	PPD6	PPD4	PPD5	PPD6
M1	26.9	59.5	60.1	9.3	1	2	0.30103	0.113943	0	0	0	0.8
M2	38.8	40.3	82.1	19	5.2	2.3	0.869232	0.447158	0	0	0	0
M3	37.1	51.1	44.6	5.8	7.1	27	0.819544	0.278754	0.0413927	0	3	4.7
M4	3.5	39.1	18.7	46.2	23.6	7	0.30103	0	0	0	0	0.2
M5	17.5	69.3	70.2	8.9	4.1	8.6	0	0	0	0	0	0
M6	17.4	22.6	23.1	58	5.7	4	0.342423	0	0	0	13.2	3.7
M7	13.9	31	58.2	36.4	16.8	26.1	0.462398	0	0	0	6.5	0
M8	26.3	41.3	123.7	15.1	12.6	1.1	0.176091	0	0	0	0	0
C1	0	0	0	300	300	300	1.33041	0.963788	1.02531	14.3	43.7	50.2
C2	0	0.1	0.1	300	256.5	35.7	1.24551	1.36922	0.255273	28	10.3	0.1
C3	0	0	0	300	300	300	0.672098	0.812913	0.556303	8.2	35.8	1.4
C4	0	0	0	300	300	300	0.591065	0.643453	0.778151	4.6	13.9	9.3
C5	6.6	0	0	14.1	300	300	0.681241	0.763428	1.11394	2.6	24.5	23.5
C6	0	0	0	300	300	300	0.518514	0.623249	0.812913	18.6	23.8	14.6
C7	0	0	0	300	300	300	0.908485	0.39794	1.27184	39.3	39.2	29.9
C8	0	0	0	300	300	300	0.518514	1.12385	0.863323	20.7	45	8.6

## Sheet: Figure 4
	PPD4			PPD5
ANIMAL	TREATMENT	Latency to attack (s)	Total duration of attacks (s)	TREATMENT	Latency to attack (s)	Total duration of attacks (s)
7	CNO	7	0.2	Vehicle	1.2	28.5
18	CNO	2	5.3	Vehicle	2.7	32.2
23	CNO	17.5	3.5	Vehicle	0.7	51.6
22	CNO	56.7	0.2	Vehicle	9.64	0.83
25	CNO	5.7	2.8	Vehicle	6.27	4.87
24	CNO	117.5	5.4	Vehicle	7.8	14.1
13	CNO	31.55	1.35	Vehicle	9.63	1.32
10	Vehicle	17.2	26.9	CNO	17.3	31
12	Vehicle	1.2	30.5	CNO	2.1	38.4
14	Vehicle	40.4	3	CNO	4.3	6
4	Vehicle	3.08	2.52	CNO	21.72	4.1
7	Vehicle	300	0	CNO	46.2	0.2
14	Vehicle	60.1	2.3	CNO	300	0
28	Vehicle	43	22	CNO	4.9	25.3
5	Vehicle	118.3	4.3	CNO	61.7	4.8

## Sheet: Supplementary Figure 1 a)
Subject Name	Mean Duration of attacks (Seconds)
	PPD4	PPD5	PPD6
M1	0.77	1.03	1.72
M2	1.02	0.86	1.87
M3	0.84	1.5	1.27
M4	0.39	1.4	0.98
M5	0.65	1.93	1.56
M6	0.97	0.78	1.1
M7	0.69	1.29	1.39
M8	0.91	1.53	2.75
C1	0	0	0
C2	0	0.1	0.1
C3	0	0	0
C4	0	0	0
C5	1.65	0	0
C6	0	0	0
C7	0	0	0
C8	0	0	0

## Sheet: Suplementary Figure 1 b)
ANIMAL	PPD4	PPD5	PPD6			Histogram M1
M1	3.4	0.3	1.3			PPD4		PPD5		PPD6
M1	0.6	1.1	1			Class	Frequency	Class	Frequency	Class	Frequency
M1	1.2	3.1	1.1			1	28	1	38	1	11
M1	0.3	2	0.3			5	7	5	14	5	17
M1	1	0.7	5.7			10	0	10	0	10	1
M1	0.4	0.6	1.8
M1	0.4	3.2	4.6
M1	0.5	0.3	2.4
M1	1	3	1.2			Histogram M2
M1	0.2	0.5	4.2			PPD4		PPD5		PPD6
M1	0.6	0.6	1.9			Class	Frequency	Class	Frequency	Class	Frequency
M1	0.2	0.9	0.2			1	24	1	34	1	16
M1	1.8	0.6	1.9			5	14	5	12	5	26
M1	0.6	0.3	0.7			10	0	10	1	10	2
M1	0.4	0.2	1.4
M1	0.3	0.4	2
M1	0.8	3.7	1.2
M1	0.9	0.3	0.1			Histogram M3
M1	0.4	0.6	0.2			PPD4		PPD5		PPD6
M1	0.9	0.8	3.5			Class	Frequency	Class	Frequency	Class	Frequency
M1	1.2	0.2	1.2			1	37	1	24	1	22
M1	1.3	1.1	3.4			5	6	5	9	5	14
M1	0.4	1	0.7			10	1	10	0	10	0
M1	0.7	0.2	0.9
M1	0.2	2	1
M1	0.2	1.3	0.9
M1	2.3	0.4	1.6			Histogram M4
M1	0.6	0.7	0.6			PPD4		PPD5		PPD6
M1	1.5	0.2	3.2			Class	Frequency	Class	Frequency	Class	Frequency
M1	0.8	1.1				1	8	1	17	1	15
M1	0.5	0.6				5	1	5	9	5	3
M1	0.4	0.6				10	0	10	2	10	1
M1	0.3	0.7
M1	0.4	1.7
M1	0.2	2.9
M1		0.5				Histogram M5
M1		0.7				PPD4		PPD5		PPD6
M1		0.8				Class	Frequency	Class	Frequency	Class	Frequency
M1		0.2				1	21	1	10	1	20
M1		0.4				5	6	5	25	5	24
M1		0.3				10	0	10	1	10	1
M1		1.3
M1		0.2
M1		0.2
M1		0.8				Histogram M6
M1		2				PPD4		PPD5		PPD6
M1		0.4				Class	Frequency	Class	Frequency	Class	Frequency
M1		0.7				1	12	1	23	1	28
M1		0.8				5	6	5	6	5	21
M1		0.2				10	0	10	0	10	0
M1		0.3
M1		0.4
M2	0.1	1.7	5.5
M2	1.4	0.9	8.3			Histogram M7
M2	1.2	1.6	0.7			PPD4		PPD5		PPD6
M2	3.6	0.3	0.8			Class	Frequency	Class	Frequency	Class	Frequency
M2	0.6	1.3	1.5			1	21	1	17	1	2
M2	2.2	0.4	1.8			5	7	5	12	5	4
M2	1.3	0.4	2.2			10	0	10	1	10	0
M2	0.9	1.8	4.2
M2	0.6	0.9	2.4
M2	0.4	0.9	3
M2	0.9	1.7	3.2			Histogram M8
M2	1	0.9	1			PPD4		PPD5		PPD6
M2	1.2	0.7	3.2			Class	Frequency	Class	Frequency	Class	Frequency
M2	0.8	0.1	0.9			1	23	1	15	1	15
M2	0.4	0.4	1.5			5	5	5	11	5	22
M2	1.9	0.1	2.6			10	1	10	1	10	8
M2	0.6	0.8	1.5
M2	1.2	0.2	3.2
M2	2	0.2	2
M2	0.6	1.1	0.7
M2	0.9	0.2	0.2
M2	0.4	0.2	2.1
M2	0.7	1.2	1.3
M2	1	0.2	3.3
M2	0.3	0.2	0.1
M2	1	1.5	0.1
M2	0.3	0.9	1.4
M2	0.7	0.3	0.1
M2	0.8	0.3	2.1
M2	1.7	0.2	2.6
M2	1.4	0.2	1.8
M2	0.7	0.2	1.3
M2	0.4	0.4	1.2
M2	0.3	1.4	0.5
M2	2.5	5.6	2.3
M2	1.1	0.7	0.6
M2	1.6	0.4	0.5
M2	0.1	1.6	1
M2		0.6	0.7
M2		2.2	1.6
M2		1.2	0.3
M2		0.3	0.3
M2		1	4.8
M2		0.7	1.7
M2		0.6
M2		0.9
M2		0.7
M3	1.5	0.1	3.1
M3	1.4	0.4	0.4
M3	0.7	0.4	0.6
M3	0.4	0.3	1.5
M3	0.6	2.3	2.8
M3	0.6	0.3	0
M3	0.5	1.6	0.3
M3	7.1	0.7	2.1
M3	0.5	0.6	1.3
M3	0.6	0.2	1.6
M3	0.4	0.4	0.9
M3	0.9	1.2	0.9
M3	0.4	0.4	0.8
M3	4.6	0.3	4.1
M3	0.4	4.1	0.5
M3	0.3	3.2	0.8
M3	0.4	1.7	0.7
M3	0.7	0.6	0.3
M3	0.8	0.9	2.3
M3	0.4	0.4	0.3
M3	0.3	0.6	1
M3	0.3	0.3	0.8
M3	0.3	0.2	0.5
M3	0.8	0.3	0.8
M3	0.2	0.2	1
M3	0.3	0.5	0.5
M3	0.4	1.8	0.4
M3	1.4	0.5	0.8
M3	0.4	0.9	1.5
M3	1.5	1.1	1.3
M3	1	0.4	1.8
M3	0.8	1.9	1.9
M3	0.6	0.4	2.3
M3	1.3	21.9	3.6
M3	0.6		0.7
M3	0.3		0.4
M3	0.4
M3	0.9
M3	0.3
M3	0.4
M3	0.3
M3	0.3
M3	0.4
M3	0.4
M4	0.3	0.2	0.5
M4	0.2	0.8	0.3
M4	0.2	0.2	0.2
M4	0.3	0.2	0.4
M4	0.2	1.5	1.3
M4	0.2	0.3	0.2
M4	0.5	0.6	6.4
M4	1.2	0.5	0.6
M4	0.4	0.3	0.3
M4		0.2	0.3
M4		0.4	0.6
M4		3.9	0.3
M4		2	2.7
M4		2	0.4
M4		0.3	1
M4		0.4	0.3
M4		0.3	0.9
M4		1.8	0.3
M4		0.2	1.7
M4		1.1
M4		9
M4		5.5
M4		1.5
M4		0.6
M4		0.7
M4		1.7
M4		2.4
M4		0.5
M5	0.4	4	3.6
M5	0.3	2.1	0.3
M5	1.3	0.4	2.5
M5	0.4	0.3	0.3
M5	0.3	0.3	2.2
M5	0.2	0.8	0.5
M5	1.3	3.3	1.6
M5	1.4	1.6	0.3
M5	0.2	1.8	1.3
M5	0.3	1.5	0.4
M5	0.2	4.5	0.8
M5	0.2	1.7	4.8
M5	0.4	1.2	2.1
M5	0.2	0.9	0.4
M5	1.6	1.7	0.8
M5	0.6	2.9	1.3
M5	0.6	2.4	0.4
M5	0.3	1	1.2
M5	1	1.8	0.7
M5	0.5	2.2	1
M5	1.2	2.7	3.2
M5	0.7	0.8	1.2
M5	0.4	1.3	0.8
M5	0.2	0.8	1.4
M5	0.2	1.5	1.7
M5	0.1	2.9	1.3
M5	3	3.9	2.3
M5		2.2	0.8
M5		1.7	1
M5		5.6	6.7
M5		1.6	0.7
M5		2.9	0.8
M5		1.5	0.6
M5		1	2.3
M5		1.6	3.2
M5		0.9	1.4
M5			1.9
M5			1.9
M5			2.6
M5			1.7
M5			2.5
M5			0.7
M5			1.6
M5			0.8
M5			0.6
M6	0.2	2.2	1.8
M6	0.4	1.1	0.1
M6	0.2	1	2
M6	0.2	0.8	0.8
M6	0.9	0.8	0.3
M6	0.7	1.3	1
M6	0.1	0.6	2.1
M6	1.1	0.4	1.1
M6	1.8	1	2.3
M6	2.6	0.3	0.5
M6	1.3	0.6	1
M6	0.3	1	0.7
M6	4.3	1.4	0.7
M6	0.2	1	1.6
M6	0.3	0.4	0.9
M6	0.3	0.4	0.5
M6	0.4	0.2	1
M6	2.1	0.6	2.1
M6		0.2	1.2
M6		2.4	0.4
M6		0.6	1
M6		1.1	4.1
M6		0.8	2.2
M6		0.1	1.6
M6		0.3	0.3
M6		0.6	1.3
M6		0.4	2.9
M6		0.4	0.6
M6		0.6	1.9
M6			0.7
M6			0.8
M6			0.4
M6			0.7
M6			0.5
M6			0.2
M6			0.3
M6			1.4
M6			0.6
M6			2.4
M6			1
M6			1.2
M6			1.3
M6			0.9
M6			0.6
M6			1.1
M6			3
M6			1.1
M6			0.4
M6			0.9
M7	0.2	5.2	4.5
M7	0.3	1.8	4.8
M7	0.5	0.5	3.9
M7	0.4	4.3	0.9
M7	0.2	1.3	1.1
M7	0.4	1.5	0.4
M7	0.4	0.6
M7	0.4	0.6
M7	1.2	4.4
M7	0.1	1.6
M7	0.6	0.9
M7	1.9	1.5
M7	0.2	0.7
M7	0.1	0.8
M7	3.4	0.4
M7	1.8	0.5
M7	0.3	0.5
M7	0.6	0.3
M7	0.1	0.2
M7	0.8	0.4
M7	0.4	0.4
M7	3.1	0.6
M7	0.7	1.3
M7	1.2	0.7
M7	0.4	4.5
M7	0.3	4.8
M7	0.7	3.9
M7	1.4	0.9
M7		1.1
M7		0.4
M8	7.8	0.9	5.4
M8	0.7	0.9	14.7
M8	0.3	1.2	0.5
M8	1.1	0.3	0.3
M8	0.2	0.4	5.3
M8	0.2	0.6	9.9
M8	0.5	1.5	1.1
M8	0.1	0.4	0.3
M8	0.2	0.5	0.8
M8	0.5	0.9	1.1
M8	1	1.2	7.4
M8	0.9	0.8	0.5
M8	0.9	1.6	14.5
M8	0.3	1.5	3.4
M8	2	7.8	2.6
M8	0.1	4.4	2.1
M8	0.4	0.5	0.3
M8	0.3	3.5	1.6
M8	1.8	0.4	0.8
M8	0.6	0.2	3.7
M8	0.5	0.3	2.4
M8	0.3	3.9	0.2
M8	1.8	0.3	1.7
M8	0.3	0.7	4.9
M8	0.4	2.4	1.4
M8	0.2	1.2	0.3
M8	0.2	3	1.5
M8	0.3		0.6
M8	2.4		1.7
M8			1.2
M8			5.1
M8			1.9
M8			5.2
M8			1.5
M8			2
M8			3.5
M8			0.6
M8			0.1
M8			3.6
M8			1.3
M8			1.7
M8			0.6
M8			3.2
M8			0.7
M8			0.5

## Sheet: Supplementary Figure 2
ANIMAL	Time spent in anogenital investigations (Seconds)			Time spent in body investigations (Seconds)
	PPD4	PPD5	PPD6	PPD4	PPD5	PPD6
M1	0.2	0	0	0	0	0
M2	0.9	1.4	0	0	0	0
M3	0	0	17.8	0	0	0
M4	0	0	0.2	0	0	0
M5	0	0	0	0	0	0
M6	0	0	0	0	0	0
M7	0	0	0	0	0	0
M8	0	0	0	0	0	0
C1	38	31.7	12.7	12.7	10.6	3.7
C2	64.2	0.1	0.9	18.9	0	0.4
C3	52.6	22.4	47.3	9.4	41.2	34
C4	11.3	2.7	26	2.1	2.8	16
C5	0.4	12.5	38.7	2.4	15.7	37.5
C6	24	18.7	65.8	13.2	15.1	23.4
C7	12.2	0	32.3	3.3	0	16.8
C8	57.5	25.2	38.9	11.4	14.4	7.2

## Sheet: Suplementary Figure 3
	PPD4			PPD5
ANIMAL	TREATMENT	Latency to attack (s)	Total duration of attacks (s)	TREATMENT	Latency to attack (s)	Total duration of attacks (s)
16	CNO	31	9.4	Vehicle	1.2	43.3
18	CNO	21.4	47	Vehicle	2.6	68.8
20	CNO	83.4	6.2	Vehicle	3.5	27.2
21	CNO	8.6	7.6	Vehicle	9	18.7
22	CNO	53.7	8.2	Vehicle	9.5	25.3
32	CNO	3.2	17.7	Vehicle	6.8	19.3
33	CNO	18	2.9	Vehicle	22.3	27.9
3	CNO	151.3	3.4	Vehicle	13.2	27.9
5	CNO	12.5	5	Vehicle	3.5	26.6
17	Vehicle	27	7.4	CNO	3.1	38.7
19	Vehicle	8.6	28.6	CNO	4.4	63.2
31	Vehicle	11	10.6	CNO	13.9	74.6
34	Vehicle	11.4	10.9	CNO	1.7	35.3
1	Vehicle	12.1	18.1	CNO	1.9	21.9
2	Vehicle		1.5	CNO		0.6
4	Vehicle	4.7	5.1	CNO	25	33.7
6	Vehicle	29.5	2.8	CNO	3	26.5
7	Vehicle	19	31.2	CNO	3.5	50.7
